# Supplementary material for: A Fluorescence Enhancement Sensor Based on Silver Nanoclusters Protected by Rich-G-DNA for ATP Detection
Source: Molecules. 2024 Sep 21;29(18):4490. doi: 10.3390/molecules29184490 (PMC11433816; doi:10.3390/molecules29184490)
Supplement: Supplementary file 1 [file molecules-29-04490-s001.zip]

Archive with 1 entries (1 files):
- molecules-3197425-supplementary.pdf
